# Supplementary material for: A new species of the genus Euxiphocerus (Diptera, Dolichopodidae) from Korea with checklist and key to species of the genus
Source: Biodivers Data J. 2024 Jul 5;12:e124067. doi: 10.3897/BDJ.12.e124067 (PMC11249850; doi:10.3897/BDJ.12.e124067)
Supplement: XML Treatment for Euxiphocerus [file BDJ.12.e124067-treatment1.xml]

<!DOCTYPE tp:taxon-treatment
  PUBLIC "-//TaxonX//DTD Taxonomic Treatment Publishing DTD v0 20100105//EN" "tax-treatment-NSO.dtd">
<tp:taxon-treatment xmlns:tp="http://www.plazi.org/taxpub"><tp:treatment-meta><mixed-citation publication-type="journal"><person-group><name><surname>Kim</surname><given-names>Young-Kun</given-names></name><name><surname>Suh</surname><given-names>Sang Jae</given-names></name><name><surname>Kim</surname><given-names>Dongmin</given-names></name></person-group><article-title>A new species of the genus <italic><tp:taxon-name><tp:taxon-name-part taxon-name-part-type="genus" reg="Euxiphocerus">Euxiphocerus</tp:taxon-name-part></tp:taxon-name></italic> (<tp:taxon-name><tp:taxon-name-part taxon-name-part-type="order">Diptera</tp:taxon-name-part></tp:taxon-name>, <tp:taxon-name><tp:taxon-name-part taxon-name-part-type="family">Dolichopodidae</tp:taxon-name-part></tp:taxon-name>) from Korea with checklist and key to species of the genus</article-title><source>Biodivers Data J</source><day>05</day><month>07</month><year>2024</year><volume>12</volume><pub-id pub-id-type="doi">10.3897/BDJ.12.e124067</pub-id></mixed-citation></tp:treatment-meta><tp:nomenclature><tp:taxon-name>
            <object-id xmlns:xlink="http://www.w3.org/1999/xlink" content-type="arpha" xlink:type="simple">FBDF97B1-47AE-54C8-ABEF-92283D3F51FC</object-id>
            <tp:taxon-name-part taxon-name-part-type="genus">Euxiphocerus</tp:taxon-name-part>
          </tp:taxon-name><tp:taxon-authority>Parent, 1935</tp:taxon-authority><tp:nomenclature-citation-list><tp:nomenclature-citation><tp:taxon-name>
                <tp:taxon-name-part taxon-name-part-type="genus" reg="Euxiphocerus">Euxiphocerus</tp:taxon-name-part>
              </tp:taxon-name><comment> Parent, 1935: 122. Type species: <italic><tp:taxon-name><tp:taxon-name-part taxon-name-part-type="genus" reg="Euxiphocerus">Euxiphocerus</tp:taxon-name-part><tp:taxon-name-part taxon-name-part-type="species" reg="wulfi">wulfi</tp:taxon-name-part></tp:taxon-name></italic> Parent, 1935 (monotypy).</comment></tp:nomenclature-citation></tp:nomenclature-citation-list></tp:nomenclature><tp:treatment-sec sec-type="Diagnosis"><title>Diagnosis</title><p>Occiput is weakly convex backward. Compound eyes have tiny setulae between facets. Male Compound eyes are narrowly separated on face. Male face is narrow, narrowing downward. Vertex is not excavated. Upper occiput is distinctly concave. Vertical seta is nearly at level of oculus. Postocular setae are one-rowed and flattened. Male antennal pedicel is greatly reduced. Male postpedicel is 5–6 times longer than high at base. Arista-like stylus is apical. Mesonotum has flat mid-posterior slope. Posterior pair of acrostichal setae are distinctly larger than preceding pairs and offset laterally. 6 strong dorsocentral setae are decreasing in size anteriorly. Proepisternum is not haired, only with separate setae on mid-lower portion. Setulae on legs are uniformly short. Hind coxa has 1 outer seta at middle. Mid and hind femora do not have anterior preapical setae. R<sub>4+5</sub> and M<sub>1</sub> are subapically bowed. Distal sector of R<sub>4+5</sub> and M<sub>1</sub> have flexion. Anterior cubital cell is absent. Cua+CuP vein is weak. Male abdominal segment 6 is large triangular-shaped, with setae and setulae. Male 7th abdominal segment is short and has distinct tergite and sternite. Male genitalia are mostly exposed. Male hypopygium is sessile, with a pair of large and a pair of small epandrial lobes, with broad and deeply divided dorsal and ventral arms of surstylus. Apical subepandrial processes are absent and postgonite is indistinct. Male cercus usually thickened basally (based on <xref ref-type="bibr" rid="B11208281">Grichanov 2009</xref>).</p></tp:treatment-sec><ref-list><ref id="B11208281"><element-citation xmlns:xlink="http://www.w3.org/1999/xlink" publication-type="article" xlink:type="simple"><person-group person-group-type="author"><name name-style="western"><surname>Grichanov</surname><given-names>I. Y.</given-names></name></person-group><year>2009</year><article-title>Systematics of the genus <italic><tp:taxon-name><tp:taxon-name-part taxon-name-part-type="genus" reg="Euxiphocerus">Euxiphocerus</tp:taxon-name-part></tp:taxon-name></italic> Parent, 1935 (<tp:taxon-name><tp:taxon-name-part taxon-name-part-type="order">Diptera</tp:taxon-name-part></tp:taxon-name>: <tp:taxon-name><tp:taxon-name-part taxon-name-part-type="family">Dolichopodidae</tp:taxon-name-part></tp:taxon-name>)</article-title><source>Caucasian Entomological Bulletin</source><volume>5</volume><issue>1</issue><fpage>127</fpage><lpage>131</lpage><pub-id pub-id-type="doi">10.23885/1814-3326-2009-5-1-127-131</pub-id></element-citation></ref></ref-list></tp:taxon-treatment>
