# Supplementary material for: A new species of the genus Euxiphocerus (Diptera, Dolichopodidae) from Korea with checklist and key to species of the genus
Source: Biodivers Data J. 2024 Jul 5;12:e124067. doi: 10.3897/BDJ.12.e124067 (PMC11249850; doi:10.3897/BDJ.12.e124067)
Supplement: XML Treatment for Euxiphocerus lignicola [file BDJ.12.e124067-treatment2.xml]

<!DOCTYPE tp:taxon-treatment
  PUBLIC "-//TaxonX//DTD Taxonomic Treatment Publishing DTD v0 20100105//EN" "tax-treatment-NSO.dtd">
<tp:taxon-treatment xmlns:tp="http://www.plazi.org/taxpub"><tp:treatment-meta><mixed-citation publication-type="journal"><person-group><name><surname>Kim</surname><given-names>Young-Kun</given-names></name><name><surname>Suh</surname><given-names>Sang Jae</given-names></name><name><surname>Kim</surname><given-names>Dongmin</given-names></name></person-group><article-title>A new species of the genus <italic><tp:taxon-name><tp:taxon-name-part taxon-name-part-type="genus" reg="Euxiphocerus">Euxiphocerus</tp:taxon-name-part></tp:taxon-name></italic> (<tp:taxon-name><tp:taxon-name-part taxon-name-part-type="order">Diptera</tp:taxon-name-part></tp:taxon-name>, <tp:taxon-name><tp:taxon-name-part taxon-name-part-type="family">Dolichopodidae</tp:taxon-name-part></tp:taxon-name>) from Korea with checklist and key to species of the genus</article-title><source>Biodivers Data J</source><day>05</day><month>07</month><year>2024</year><volume>12</volume><pub-id pub-id-type="doi">10.3897/BDJ.12.e124067</pub-id></mixed-citation></tp:treatment-meta><tp:nomenclature><tp:taxon-name>
            <object-id xmlns:xlink="http://www.w3.org/1999/xlink" content-type="arpha" xlink:type="simple">E5531EB0-50B5-54F0-AFF5-0F4E8130E2F1</object-id>
            <tp:taxon-name-part taxon-name-part-type="genus">Euxiphocerus</tp:taxon-name-part>
            <tp:taxon-name-part taxon-name-part-type="species">lignicola</tp:taxon-name-part>
            <object-id xmlns:xlink="http://www.w3.org/1999/xlink" content-type="zoobank" xlink:type="simple" object-id-type="ZooBank">2A4FE108-7F14-4B79-9049-9DA5BC2A6E3D</object-id>
          </tp:taxon-name><tp:taxon-status xmlns:xlink="http://www.w3.org/1999/xlink" xlink:type="simple">sp. nov.</tp:taxon-status></tp:nomenclature><tp:treatment-sec sec-type="materials"><title>Materials</title><list list-type="alpha-lower" list-content="occurrences"><list-item><p><bold>Type status:</bold> <named-content xmlns:xlink="http://www.w3.org/1999/xlink" content-type="dwc:typeStatus" xlink:type="simple">Holotype</named-content>. <bold>Occurrence:</bold> sex: <named-content xmlns:xlink="http://www.w3.org/1999/xlink" content-type="dwc:sex" xlink:type="simple">male</named-content>; lifeStage: <named-content xmlns:xlink="http://www.w3.org/1999/xlink" content-type="dwc:lifeStage" xlink:type="simple">adult</named-content>; occurrenceID: <named-content xmlns:xlink="http://www.w3.org/1999/xlink" content-type="dwc:occurrenceID" xlink:type="simple">C1E90694-304B-5E3B-ACA1-E8B413107A10</named-content>; <bold>Location:</bold> country: <named-content xmlns:xlink="http://www.w3.org/1999/xlink" content-type="dwc:country" xlink:type="simple">Korea</named-content>; countryCode: <named-content xmlns:xlink="http://www.w3.org/1999/xlink" content-type="dwc:countryCode" xlink:type="simple">Korea/KR</named-content>; stateProvince: <named-content xmlns:xlink="http://www.w3.org/1999/xlink" content-type="dwc:stateProvince" xlink:type="simple">Daegu</named-content>; county: <named-content xmlns:xlink="http://www.w3.org/1999/xlink" content-type="dwc:county" xlink:type="simple">Buk-gu</named-content>; municipality: <named-content xmlns:xlink="http://www.w3.org/1999/xlink" content-type="dwc:municipality" xlink:type="simple">Sangyeok-dong</named-content>; locality: <named-content xmlns:xlink="http://www.w3.org/1999/xlink" content-type="dwc:locality" xlink:type="simple">KNU campus</named-content>; verbatimLatitude: <named-content xmlns:xlink="http://www.w3.org/1999/xlink" content-type="dwc:verbatimLatitude" xlink:type="simple">35°53'24.7"N</named-content>; verbatimLongitude: <named-content xmlns:xlink="http://www.w3.org/1999/xlink" content-type="dwc:verbatimLongitude" xlink:type="simple">128°36'29.9"E</named-content>; <bold>Event:</bold> year: <named-content xmlns:xlink="http://www.w3.org/1999/xlink" content-type="dwc:year" xlink:type="simple">2018</named-content>; month: <named-content xmlns:xlink="http://www.w3.org/1999/xlink" content-type="dwc:month" xlink:type="simple">8</named-content>; day: <named-content xmlns:xlink="http://www.w3.org/1999/xlink" content-type="dwc:day" xlink:type="simple">3</named-content></p></list-item><list-item><p><bold>Type status:</bold> <named-content xmlns:xlink="http://www.w3.org/1999/xlink" content-type="dwc:typeStatus" xlink:type="simple">Paratype</named-content>. <bold>Occurrence:</bold> sex: <named-content xmlns:xlink="http://www.w3.org/1999/xlink" content-type="dwc:sex" xlink:type="simple">male</named-content>; lifeStage: <named-content xmlns:xlink="http://www.w3.org/1999/xlink" content-type="dwc:lifeStage" xlink:type="simple">adult</named-content>; occurrenceID: <named-content xmlns:xlink="http://www.w3.org/1999/xlink" content-type="dwc:occurrenceID" xlink:type="simple">ADE17B77-5947-5042-83A3-5E56ACC7B383</named-content>; <bold>Location:</bold> country: <named-content xmlns:xlink="http://www.w3.org/1999/xlink" content-type="dwc:country" xlink:type="simple">Korea</named-content>; countryCode: <named-content xmlns:xlink="http://www.w3.org/1999/xlink" content-type="dwc:countryCode" xlink:type="simple">KR</named-content>; stateProvince: <named-content xmlns:xlink="http://www.w3.org/1999/xlink" content-type="dwc:stateProvince" xlink:type="simple">Daegu</named-content>; county: <named-content xmlns:xlink="http://www.w3.org/1999/xlink" content-type="dwc:county" xlink:type="simple">Buk-gu</named-content>; municipality: <named-content xmlns:xlink="http://www.w3.org/1999/xlink" content-type="dwc:municipality" xlink:type="simple">Sangyeok-dong</named-content>; locality: <named-content xmlns:xlink="http://www.w3.org/1999/xlink" content-type="dwc:locality" xlink:type="simple">KNU campus</named-content>; verbatimLatitude: <named-content xmlns:xlink="http://www.w3.org/1999/xlink" content-type="dwc:verbatimLatitude" xlink:type="simple">35°53'24.7"N</named-content>; verbatimLongitude: <named-content xmlns:xlink="http://www.w3.org/1999/xlink" content-type="dwc:verbatimLongitude" xlink:type="simple">128°36'29.9"E</named-content>; <bold>Event:</bold> year: <named-content xmlns:xlink="http://www.w3.org/1999/xlink" content-type="dwc:year" xlink:type="simple">2016</named-content>; month: <named-content xmlns:xlink="http://www.w3.org/1999/xlink" content-type="dwc:month" xlink:type="simple">7</named-content>; day: <named-content xmlns:xlink="http://www.w3.org/1999/xlink" content-type="dwc:day" xlink:type="simple">22</named-content></p></list-item><list-item><p><bold>Type status:</bold> <named-content xmlns:xlink="http://www.w3.org/1999/xlink" content-type="dwc:typeStatus" xlink:type="simple">Paratype</named-content>. <bold>Occurrence:</bold> sex: <named-content xmlns:xlink="http://www.w3.org/1999/xlink" content-type="dwc:sex" xlink:type="simple">2 males, female</named-content>; lifeStage: <named-content xmlns:xlink="http://www.w3.org/1999/xlink" content-type="dwc:lifeStage" xlink:type="simple">adult</named-content>; occurrenceID: <named-content xmlns:xlink="http://www.w3.org/1999/xlink" content-type="dwc:occurrenceID" xlink:type="simple">AE02C3D5-7823-5B9C-B54D-F97080D615DD</named-content>; <bold>Location:</bold> country: <named-content xmlns:xlink="http://www.w3.org/1999/xlink" content-type="dwc:country" xlink:type="simple">Korea</named-content>; countryCode: <named-content xmlns:xlink="http://www.w3.org/1999/xlink" content-type="dwc:countryCode" xlink:type="simple">KR</named-content>; stateProvince: <named-content xmlns:xlink="http://www.w3.org/1999/xlink" content-type="dwc:stateProvince" xlink:type="simple">Daegu</named-content>; county: <named-content xmlns:xlink="http://www.w3.org/1999/xlink" content-type="dwc:county" xlink:type="simple">Buk-gu</named-content>; municipality: <named-content xmlns:xlink="http://www.w3.org/1999/xlink" content-type="dwc:municipality" xlink:type="simple">Sangyeok-dong</named-content>; locality: <named-content xmlns:xlink="http://www.w3.org/1999/xlink" content-type="dwc:locality" xlink:type="simple">KNU campus</named-content>; verbatimLatitude: <named-content xmlns:xlink="http://www.w3.org/1999/xlink" content-type="dwc:verbatimLatitude" xlink:type="simple">35°53'24.7"N</named-content>; verbatimLongitude: <named-content xmlns:xlink="http://www.w3.org/1999/xlink" content-type="dwc:verbatimLongitude" xlink:type="simple">128°36'29.9"E</named-content>; <bold>Event:</bold> year: <named-content xmlns:xlink="http://www.w3.org/1999/xlink" content-type="dwc:year" xlink:type="simple">2019</named-content>; month: <named-content xmlns:xlink="http://www.w3.org/1999/xlink" content-type="dwc:month" xlink:type="simple">5</named-content>; day: <named-content xmlns:xlink="http://www.w3.org/1999/xlink" content-type="dwc:day" xlink:type="simple">24</named-content></p></list-item><list-item><p><bold>Type status:</bold> <named-content xmlns:xlink="http://www.w3.org/1999/xlink" content-type="dwc:typeStatus" xlink:type="simple">Paratype</named-content>. <bold>Occurrence:</bold> sex: <named-content xmlns:xlink="http://www.w3.org/1999/xlink" content-type="dwc:sex" xlink:type="simple">female</named-content>; lifeStage: <named-content xmlns:xlink="http://www.w3.org/1999/xlink" content-type="dwc:lifeStage" xlink:type="simple">adult</named-content>; occurrenceID: <named-content xmlns:xlink="http://www.w3.org/1999/xlink" content-type="dwc:occurrenceID" xlink:type="simple">6D363C7F-B058-521B-807B-6FD581CE6475</named-content>; <bold>Location:</bold> country: <named-content xmlns:xlink="http://www.w3.org/1999/xlink" content-type="dwc:country" xlink:type="simple">Korea</named-content>; countryCode: <named-content xmlns:xlink="http://www.w3.org/1999/xlink" content-type="dwc:countryCode" xlink:type="simple">KR</named-content>; stateProvince: <named-content xmlns:xlink="http://www.w3.org/1999/xlink" content-type="dwc:stateProvince" xlink:type="simple">Daegu</named-content>; county: <named-content xmlns:xlink="http://www.w3.org/1999/xlink" content-type="dwc:county" xlink:type="simple">Dalseo-gu</named-content>; municipality: <named-content xmlns:xlink="http://www.w3.org/1999/xlink" content-type="dwc:municipality" xlink:type="simple">Dowon-dong</named-content>; locality: <named-content xmlns:xlink="http://www.w3.org/1999/xlink" content-type="dwc:locality" xlink:type="simple">Mt.Sampilbong</named-content>; verbatimLatitude: <named-content xmlns:xlink="http://www.w3.org/1999/xlink" content-type="dwc:verbatimLatitude" xlink:type="simple">35°48'20.7"N</named-content>; verbatimLongitude: <named-content xmlns:xlink="http://www.w3.org/1999/xlink" content-type="dwc:verbatimLongitude" xlink:type="simple">128°32'37.6"E</named-content>; <bold>Event:</bold> year: <named-content xmlns:xlink="http://www.w3.org/1999/xlink" content-type="dwc:year" xlink:type="simple">2019</named-content>; month: <named-content xmlns:xlink="http://www.w3.org/1999/xlink" content-type="dwc:month" xlink:type="simple">9</named-content>; day: <named-content xmlns:xlink="http://www.w3.org/1999/xlink" content-type="dwc:day" xlink:type="simple">18</named-content></p></list-item><list-item><p><bold>Type status:</bold> <named-content xmlns:xlink="http://www.w3.org/1999/xlink" content-type="dwc:typeStatus" xlink:type="simple">Paratype</named-content>. <bold>Occurrence:</bold> sex: <named-content xmlns:xlink="http://www.w3.org/1999/xlink" content-type="dwc:sex" xlink:type="simple">male, 2 females</named-content>; lifeStage: <named-content xmlns:xlink="http://www.w3.org/1999/xlink" content-type="dwc:lifeStage" xlink:type="simple">adult</named-content>; occurrenceID: <named-content xmlns:xlink="http://www.w3.org/1999/xlink" content-type="dwc:occurrenceID" xlink:type="simple">213E5E3A-ED87-5819-A732-E1324DD469A7</named-content>; <bold>Location:</bold> country: <named-content xmlns:xlink="http://www.w3.org/1999/xlink" content-type="dwc:country" xlink:type="simple">Korea</named-content>; countryCode: <named-content xmlns:xlink="http://www.w3.org/1999/xlink" content-type="dwc:countryCode" xlink:type="simple">KR</named-content>; stateProvince: <named-content xmlns:xlink="http://www.w3.org/1999/xlink" content-type="dwc:stateProvince" xlink:type="simple">Daegu</named-content>; county: <named-content xmlns:xlink="http://www.w3.org/1999/xlink" content-type="dwc:county" xlink:type="simple">Buk-gu</named-content>; municipality: <named-content xmlns:xlink="http://www.w3.org/1999/xlink" content-type="dwc:municipality" xlink:type="simple">Sangyeok-dong</named-content>; locality: <named-content xmlns:xlink="http://www.w3.org/1999/xlink" content-type="dwc:locality" xlink:type="simple">KNU campus</named-content>; verbatimLatitude: <named-content xmlns:xlink="http://www.w3.org/1999/xlink" content-type="dwc:verbatimLatitude" xlink:type="simple">35°53'24.7"N</named-content>; verbatimLongitude: <named-content xmlns:xlink="http://www.w3.org/1999/xlink" content-type="dwc:verbatimLongitude" xlink:type="simple">128°36'29.9"E</named-content>; <bold>Event:</bold> year: <named-content xmlns:xlink="http://www.w3.org/1999/xlink" content-type="dwc:year" xlink:type="simple">2021</named-content>; month: <named-content xmlns:xlink="http://www.w3.org/1999/xlink" content-type="dwc:month" xlink:type="simple">6</named-content>; day: <named-content xmlns:xlink="http://www.w3.org/1999/xlink" content-type="dwc:day" xlink:type="simple">2</named-content></p></list-item><list-item><p><bold>Type status:</bold> <named-content xmlns:xlink="http://www.w3.org/1999/xlink" content-type="dwc:typeStatus" xlink:type="simple">Paratype</named-content>. <bold>Occurrence:</bold> sex: <named-content xmlns:xlink="http://www.w3.org/1999/xlink" content-type="dwc:sex" xlink:type="simple">female</named-content>; lifeStage: <named-content xmlns:xlink="http://www.w3.org/1999/xlink" content-type="dwc:lifeStage" xlink:type="simple">adult</named-content>; occurrenceID: <named-content xmlns:xlink="http://www.w3.org/1999/xlink" content-type="dwc:occurrenceID" xlink:type="simple">CB33FDD9-B73E-5117-AEDA-6AFA3DBB1AA1</named-content>; <bold>Location:</bold> country: <named-content xmlns:xlink="http://www.w3.org/1999/xlink" content-type="dwc:country" xlink:type="simple">Korea</named-content>; countryCode: <named-content xmlns:xlink="http://www.w3.org/1999/xlink" content-type="dwc:countryCode" xlink:type="simple">KR</named-content>; stateProvince: <named-content xmlns:xlink="http://www.w3.org/1999/xlink" content-type="dwc:stateProvince" xlink:type="simple">Daegu</named-content>; county: <named-content xmlns:xlink="http://www.w3.org/1999/xlink" content-type="dwc:county" xlink:type="simple">Dalseo-gu</named-content>; municipality: <named-content xmlns:xlink="http://www.w3.org/1999/xlink" content-type="dwc:municipality" xlink:type="simple">Dowon-dong</named-content>; locality: <named-content xmlns:xlink="http://www.w3.org/1999/xlink" content-type="dwc:locality" xlink:type="simple">Mt.Sampilbong</named-content>; verbatimLatitude: <named-content xmlns:xlink="http://www.w3.org/1999/xlink" content-type="dwc:verbatimLatitude" xlink:type="simple">35°48'20.7"N</named-content>; verbatimLongitude: <named-content xmlns:xlink="http://www.w3.org/1999/xlink" content-type="dwc:verbatimLongitude" xlink:type="simple">128°32'37.6"E</named-content>; <bold>Event:</bold> year: <named-content xmlns:xlink="http://www.w3.org/1999/xlink" content-type="dwc:year" xlink:type="simple">2021</named-content>; month: <named-content xmlns:xlink="http://www.w3.org/1999/xlink" content-type="dwc:month" xlink:type="simple">7</named-content>; day: <named-content xmlns:xlink="http://www.w3.org/1999/xlink" content-type="dwc:day" xlink:type="simple">18</named-content></p></list-item><list-item><p><bold>Type status:</bold> <named-content xmlns:xlink="http://www.w3.org/1999/xlink" content-type="dwc:typeStatus" xlink:type="simple">Paratype</named-content>. <bold>Occurrence:</bold> sex: <named-content xmlns:xlink="http://www.w3.org/1999/xlink" content-type="dwc:sex" xlink:type="simple">male, female</named-content>; lifeStage: <named-content xmlns:xlink="http://www.w3.org/1999/xlink" content-type="dwc:lifeStage" xlink:type="simple">adult</named-content>; occurrenceID: <named-content xmlns:xlink="http://www.w3.org/1999/xlink" content-type="dwc:occurrenceID" xlink:type="simple">0B7E59BB-F021-5B22-8A6D-9CC6F12C1F77</named-content>; <bold>Location:</bold> country: <named-content xmlns:xlink="http://www.w3.org/1999/xlink" content-type="dwc:country" xlink:type="simple">Korea</named-content>; countryCode: <named-content xmlns:xlink="http://www.w3.org/1999/xlink" content-type="dwc:countryCode" xlink:type="simple">KR</named-content>; stateProvince: <named-content xmlns:xlink="http://www.w3.org/1999/xlink" content-type="dwc:stateProvince" xlink:type="simple">Daegu</named-content>; county: <named-content xmlns:xlink="http://www.w3.org/1999/xlink" content-type="dwc:county" xlink:type="simple">Dalseo-gu</named-content>; municipality: <named-content xmlns:xlink="http://www.w3.org/1999/xlink" content-type="dwc:municipality" xlink:type="simple">Dowon-dong</named-content>; locality: <named-content xmlns:xlink="http://www.w3.org/1999/xlink" content-type="dwc:locality" xlink:type="simple">Mt.Sampilbong</named-content>; verbatimLatitude: <named-content xmlns:xlink="http://www.w3.org/1999/xlink" content-type="dwc:verbatimLatitude" xlink:type="simple">35°48'20.7"N</named-content>; verbatimLongitude: <named-content xmlns:xlink="http://www.w3.org/1999/xlink" content-type="dwc:verbatimLongitude" xlink:type="simple">128°32'37.6"E</named-content>; <bold>Event:</bold> year: <named-content xmlns:xlink="http://www.w3.org/1999/xlink" content-type="dwc:year" xlink:type="simple">2021</named-content>; month: <named-content xmlns:xlink="http://www.w3.org/1999/xlink" content-type="dwc:month" xlink:type="simple">7</named-content>; day: <named-content xmlns:xlink="http://www.w3.org/1999/xlink" content-type="dwc:day" xlink:type="simple">25</named-content></p></list-item><list-item><p><bold>Type status:</bold> <named-content xmlns:xlink="http://www.w3.org/1999/xlink" content-type="dwc:typeStatus" xlink:type="simple">Paratype</named-content>. <bold>Occurrence:</bold> sex: <named-content xmlns:xlink="http://www.w3.org/1999/xlink" content-type="dwc:sex" xlink:type="simple">2 males, 4 females</named-content>; lifeStage: <named-content xmlns:xlink="http://www.w3.org/1999/xlink" content-type="dwc:lifeStage" xlink:type="simple">adult</named-content>; occurrenceID: <named-content xmlns:xlink="http://www.w3.org/1999/xlink" content-type="dwc:occurrenceID" xlink:type="simple">EB7AACB3-AB3B-5619-B47E-45BDF2FB0C30</named-content>; <bold>Location:</bold> country: <named-content xmlns:xlink="http://www.w3.org/1999/xlink" content-type="dwc:country" xlink:type="simple">Korea</named-content>; countryCode: <named-content xmlns:xlink="http://www.w3.org/1999/xlink" content-type="dwc:countryCode" xlink:type="simple">KR</named-content>; stateProvince: <named-content xmlns:xlink="http://www.w3.org/1999/xlink" content-type="dwc:stateProvince" xlink:type="simple">Daegu</named-content>; county: <named-content xmlns:xlink="http://www.w3.org/1999/xlink" content-type="dwc:county" xlink:type="simple">Dalseo-gu</named-content>; municipality: <named-content xmlns:xlink="http://www.w3.org/1999/xlink" content-type="dwc:municipality" xlink:type="simple">Dowon-dong</named-content>; locality: <named-content xmlns:xlink="http://www.w3.org/1999/xlink" content-type="dwc:locality" xlink:type="simple">Mt.Sampilbong</named-content>; verbatimLatitude: <named-content xmlns:xlink="http://www.w3.org/1999/xlink" content-type="dwc:verbatimLatitude" xlink:type="simple">35°48'20.7"N</named-content>; verbatimLongitude: <named-content xmlns:xlink="http://www.w3.org/1999/xlink" content-type="dwc:verbatimLongitude" xlink:type="simple">128°32'37.6"E</named-content>; <bold>Event:</bold> year: <named-content xmlns:xlink="http://www.w3.org/1999/xlink" content-type="dwc:year" xlink:type="simple">2023</named-content>; month: <named-content xmlns:xlink="http://www.w3.org/1999/xlink" content-type="dwc:month" xlink:type="simple">6</named-content>; day: <named-content xmlns:xlink="http://www.w3.org/1999/xlink" content-type="dwc:day" xlink:type="simple">18</named-content></p></list-item></list></tp:treatment-sec><tp:treatment-sec sec-type="Description"><title>Description</title><p>Male (Figs <xref ref-type="fig" rid="F11208406">3</xref>, <xref ref-type="fig" rid="F11458521">4</xref>, <xref ref-type="fig" rid="F11208408">5</xref>). Body length: 2.6–2.8 mm. Wing length: 2.3–2.4 mm.</p><p><bold>Head</bold>: metallic bluish green with mainly black setae and covered with white tomentum; one long ocellar seta reclinate and divergent; one short postocellar seta proclinate; one long vertical seta proclinate and convergent, and positioned slightly forward than ocellar seta line; one pale yellow postvertical seta convergent and proclinate; postocular setae pale yellow in a single row; face and clypeus covered with thick white tomentum; compound eye with tiny white setulae between facets; lower occiput with one long pale yellow seta and several pale yellow setulae; scape dark brown to pale brown without setae; pedicel pale brown with apical ring of setae; postpedicel mostly dark brown, pubescent and long, six times as long as basal width, and basal 1/5 swollen and ventrally pale orange; arista-like stylus brown, short pubescent, and slightly shorter than postpedicel; palpus pale yellow with pale yellow setulae; proboscis brown with pale setulae. <bold>Thorax</bold>: metallic bluish green with mainly dark brown setae and covered with white tomentum; 11–12 pale brown acrostichial setae biseriate; six dorsocentral setae; one long and two tiny postpronotal setae; one presutural and one postsutural intra-alar setae; one presutural and two postsutural supra-alar setae; two notopleural setae; one postalar seta; two marginal scutellar setae, dark brown median seta about twice as long as pale brown lateral seta; proepisternum with one long and 2–3 fine pale yellow setae. <bold>Legs</bold>: mainly pale yellow and covered with pale yellow setulae; fore coxa with white setae and setulae; fore femur without strong setae; fore tibia with one short brown posterodorsal seta; fore tarsus without strong setae; fore tarsomere 5 slightly brownish at apical half; relative ratio of fore femur, tibia and tarsomere 1–5: 8.8:9.0:3.3:1.3:1.0:0.8:1.0; mid coxa with brown basal half with white setae and setulae; mid femur without strong setae; mid tibia with one anterodorsal and two posterodorsal setae and apical ring of dark brown setae; mid tarsus without strong setae; mid tarsomere 5 slightly brownish at apical half; relative ratio of mid femur, tibia, tarsomere 1–5: 10.8:11.3:5.8:3.5:2.3:1.3:1.0; hind coxa with one white seta; hind femur without strong setae; hind tibia with one anterodorsal and five posterodorsal setae and apical ring of dark brown setae; hind tarsus without strong setae; hind tarsomere 5 slightly brownish at apical half; relative ratio of hind femur, tibia, tarsomere 1–5: 8.2:9.6:1.6:4.2:2.2:1.6:1.0. <bold>Wings</bold>: hyaline; veins mainly pale brown; C ended at M<sub>1</sub>; Sc fused to R<sub>1</sub> at 1/3; R<sub>1</sub> slightly curved to posterior; R<sub>2+3</sub> almost straight; R<sub>4+5</sub> slightly curved to posterior; M<sub>1</sub> straight and slightly curved to anterior at 3/4; R<sub>4+5</sub> and M<sub>1</sub> slightly convergent at apex; M<sub>4</sub> straight; crossvein dm-m straight; relative ratio of apical M<sub>4</sub> to dm-m: 1.0:0.6; CuA+CuP fold-like and not reaching the wing margin; calypter pale yellow with pale yellow setulae on fringe; halter pale yellow. <bold>Abdomen</bold>: metallic bluish green with mainly pale yellow to pale brown setae and setulae and covered with white tomentum; posterior margin of tergites with relatively long setae; 7th tergite short, covered by 6th segment; epandrium dark brown, longer than wide with inner dense setulae between the surstylus and epandrial lobe; hypandrium fused to epandrium, simple; epandrial lobe broad, with dense setae at inner side; surstylus pale yellow and deeply bifurcated, dorsal lobe finger-like, ventral lobe almost same length as dorsal lobe with thick setae at inner side; cercus pale yellow and slender, basal 2/5 thick; phallus apically pointed.</p><p><bold>Female</bold> (Figs <xref ref-type="fig" rid="F11208406">3</xref>, <xref ref-type="fig" rid="F11743790">6</xref>). Body length: 2.7–3.1 mm. Wing length: 2.4–2.7 mm. Almost the same as the male, except for some characteristics: postpedicel short, slightly longer than width; arista-like stylus about 2.5 times longer than postpedicel; palpus and proboscis larger than those in male; anterior half of tergite 8 dorsally spilited; tergite 10 with anterior one pair and a row of posterior 3–4 pairs of acanthophorite spines; cercus digitiform and arosed to upside with one ventral setula.</p></tp:treatment-sec><tp:treatment-sec sec-type="Diagnosis"><title>Diagnosis</title><p>Setae on head and thorax are mainly black and dark brown. Arista-like stylus without any ornament at apex. Fore and hind coxae are mainly yellow to pale yellow. All coxae have white setae. Setae on abdomen are mainly pale yellow to pale brown. Dorsal lobe of surstylus without ventral projection.</p></tp:treatment-sec><tp:treatment-sec sec-type="Etymology"><title>Etymology</title><p>The specific name is derived from the Latin words "<italic>lignum</italic>," meaning "wood" or "timber," and "<italic>cola</italic>" meaning "inhabitant" or "dweller."</p></tp:treatment-sec><tp:treatment-sec sec-type="Ecology"><title>Ecology</title><p>Species of the genus <italic><tp:taxon-name><tp:taxon-name-part taxon-name-part-type="genus" reg="Systenus">Systenus</tp:taxon-name-part></tp:taxon-name></italic> are known to be tree-trunk associated, and the larvae develop in tree-hole debris (<xref ref-type="bibr" rid="B11208326">Oboňa et al. 2012</xref>, <xref ref-type="bibr" rid="B11208386">Vaillant 1978</xref>). In this research, this new species was also observed on tree trunks and in tree holes inhabited by other <italic><tp:taxon-name><tp:taxon-name-part taxon-name-part-type="genus" reg="Systenus">Systenus</tp:taxon-name-part></tp:taxon-name></italic> spp. In this regard, <italic><tp:taxon-name><tp:taxon-name-part taxon-name-part-type="genus" reg="Euxiphocerus">Euxiphocerus</tp:taxon-name-part></tp:taxon-name></italic> and <italic><tp:taxon-name><tp:taxon-name-part taxon-name-part-type="genus" reg="Systenus">Systenus</tp:taxon-name-part></tp:taxon-name></italic> species are believed to have similar or the same ecologies.</p></tp:treatment-sec><tp:treatment-sec sec-type="Taxon discussion"><title>Taxon discussion</title><p>This new species resembled <italic><tp:taxon-name><tp:taxon-name-part taxon-name-part-type="genus" reg="Euxiphocerus">Euxiphocerus</tp:taxon-name-part><tp:taxon-name-part taxon-name-part-type="species" reg="savannensis">savannensis</tp:taxon-name-part><tp:taxon-name-part taxon-name-part-type="subspecies" reg="capensis">capensis</tp:taxon-name-part></tp:taxon-name></italic> Grichanov, 2009, but it can be differentiated by the following characteristics: coxae with white setae (<italic>vs.</italic> with black setae); abdomen with pale yellow setae (<italic>vs.</italic> with black setae); dorsal lobe of surstylus without ventral projection (<italic>vs.</italic> with ventral projection).</p></tp:treatment-sec><tp:treatment-sec sec-type="Notes"><title>Notes</title><p>This is the first record of the genus <italic><tp:taxon-name><tp:taxon-name-part taxon-name-part-type="genus" reg="Euxiphocerus">Euxiphocerus</tp:taxon-name-part></tp:taxon-name></italic> from the PA.</p></tp:treatment-sec><tp:treatment-sec><!--Section generated to contain objects referenced in tp:taxon-treatment.--><fig id="F11208406" position="float" orientation="portrait"><object-id xmlns:xlink="http://www.w3.org/1999/xlink" content-type="arpha" xlink:type="simple">5E5997F8-A901-5815-BBC4-F27A786670E6</object-id><object-id xmlns:xlink="http://www.w3.org/1999/xlink" content-type="doi" xlink:type="simple">10.3897/BDJ.12.e124067.figure3</object-id><label>Figure 3.</label><caption><p><italic><tp:taxon-name><tp:taxon-name-part taxon-name-part-type="genus" reg="Euxiphocerus">Euxiphocerus</tp:taxon-name-part><tp:taxon-name-part taxon-name-part-type="species" reg="lignicola">lignicola</tp:taxon-name-part></tp:taxon-name></italic> sp. nov.; <bold>A</bold> male, lateral view; <bold>B</bold> female, lateral view; <bold>C</bold> male wing; <bold>D</bold> male antenna, lateral view. Scale bars: 0.5 mm.</p></caption><graphic xmlns:xlink="http://www.w3.org/1999/xlink" xlink:href="bdj-12-e124067-g003.jpg" position="float" id="oo_993907.jpg" orientation="portrait" xlink:type="simple"><uri content-type="original_file" xlink:type="simple">https://binary.pensoft.net/fig/993907</uri></graphic></fig><fig id="F11458521" position="float" orientation="portrait"><object-id xmlns:xlink="http://www.w3.org/1999/xlink" content-type="arpha" xlink:type="simple">FC4AAF3C-097F-59BC-AF04-B5DCF5BE1C5C</object-id><object-id xmlns:xlink="http://www.w3.org/1999/xlink" content-type="doi" xlink:type="simple">10.3897/BDJ.12.e124067.figure4</object-id><label>Figure 4.</label><caption><p><italic><tp:taxon-name><tp:taxon-name-part taxon-name-part-type="genus" reg="Euxiphocerus">Euxiphocerus</tp:taxon-name-part><tp:taxon-name-part taxon-name-part-type="species" reg="lignicola">lignicola</tp:taxon-name-part></tp:taxon-name></italic> sp. nov.; <bold>A</bold> male abdomen, lateral view. Scale bar: 0.1 mm. Abbreviations: <bold>epd</bold> = epandrium; <bold>st</bold> = sternite; <bold>tg</bold> = tergite.</p></caption><graphic xmlns:xlink="http://www.w3.org/1999/xlink" xlink:href="bdj-12-e124067-g004.jpg" position="float" id="oo_1048939.jpg" orientation="portrait" xlink:type="simple"><uri content-type="original_file" xlink:type="simple">https://binary.pensoft.net/fig/1048939</uri></graphic></fig><fig id="F11208408" position="float" orientation="portrait"><object-id xmlns:xlink="http://www.w3.org/1999/xlink" content-type="arpha" xlink:type="simple">A9CBD763-632E-566E-A9E9-FCD239A2FFEE</object-id><object-id xmlns:xlink="http://www.w3.org/1999/xlink" content-type="doi" xlink:type="simple">10.3897/BDJ.12.e124067.figure5</object-id><label>Figure 5.</label><caption><p><italic><tp:taxon-name><tp:taxon-name-part taxon-name-part-type="genus" reg="Euxiphocerus">Euxiphocerus</tp:taxon-name-part><tp:taxon-name-part taxon-name-part-type="species" reg="lignicola">lignicola</tp:taxon-name-part></tp:taxon-name></italic> sp. nov.; <bold>A</bold> male genitalia, lateral view; <bold>B</bold> male genitalia, ventral view. Scale bars: 0.05 mm. Abbreviations: <bold>d sur</bold> = dorsal surstylus; <bold>epd</bold> = epandrium; <bold>epd l</bold> = epandrial lobe; <bold>hyp</bold> = hypandrium; <bold>phal</bold> = phallus; <bold>v sur</bold> = ventral surstylus.</p></caption><graphic xmlns:xlink="http://www.w3.org/1999/xlink" xlink:href="bdj-12-e124067-g005.jpg" position="float" id="oo_993906.jpg" orientation="portrait" xlink:type="simple"><uri content-type="original_file" xlink:type="simple">https://binary.pensoft.net/fig/993906</uri></graphic></fig><fig id="F11743790" position="float" orientation="portrait"><object-id xmlns:xlink="http://www.w3.org/1999/xlink" content-type="arpha" xlink:type="simple">3B81BB5B-3FD8-5916-B294-F5EFBA2E58BE</object-id><object-id xmlns:xlink="http://www.w3.org/1999/xlink" content-type="doi" xlink:type="simple">10.3897/BDJ.12.e124067.figure6</object-id><label>Figure 6.</label><caption><p><italic><tp:taxon-name><tp:taxon-name-part taxon-name-part-type="genus" reg="Euxiphocerus">Euxiphocerus</tp:taxon-name-part><tp:taxon-name-part taxon-name-part-type="species" reg="lignicola">lignicola</tp:taxon-name-part></tp:taxon-name></italic> sp. nov.; <bold>A</bold> female genitalia, lateral view. <bold>B</bold> ditto, dorsal view. Scale bars: 0.1 mm. Abbreviations: <bold>acanth sp</bold> = acanthophorite spine; <bold>cer</bold> = cercus; <bold>st</bold> = sternite; <bold>tg</bold> = tergite.</p></caption><graphic xmlns:xlink="http://www.w3.org/1999/xlink" xlink:href="bdj-12-e124067-g006.jpg" position="float" id="oo_1076277.jpg" orientation="portrait" xlink:type="simple"><uri content-type="original_file" xlink:type="simple">https://binary.pensoft.net/fig/1076277</uri></graphic></fig></tp:treatment-sec><ref-list><ref id="B11208326"><element-citation xmlns:xlink="http://www.w3.org/1999/xlink" publication-type="article" xlink:type="simple"><person-group person-group-type="author"><name name-style="western"><surname>Oboňa</surname><given-names>J.</given-names></name><name name-style="western"><surname>Pollet</surname><given-names>M.</given-names></name><name name-style="western"><surname>Naglis</surname><given-names>S.</given-names></name></person-group><year>2012</year><article-title>First records of one genus and three species of long-legged flies (<tp:taxon-name><tp:taxon-name-part taxon-name-part-type="order">Diptera</tp:taxon-name-part></tp:taxon-name>: <tp:taxon-name><tp:taxon-name-part taxon-name-part-type="family">Dolichopodidae</tp:taxon-name-part></tp:taxon-name>) from Slovakia</article-title><source>Folia faunistica Slovaca</source><volume>17</volume><issue>4</issue><fpage>357</fpage><lpage>360</lpage></element-citation></ref><ref id="B11208386"><element-citation xmlns:xlink="http://www.w3.org/1999/xlink" publication-type="article" xlink:type="simple"><person-group person-group-type="author"><name name-style="western"><surname>Vaillant</surname><given-names>F.</given-names></name></person-group><year>1978</year><article-title>Les <italic><tp:taxon-name><tp:taxon-name-part taxon-name-part-type="genus" reg="Systenus">Systenus</tp:taxon-name-part></tp:taxon-name></italic> et leur habitat dendrotelme (Dipt. <tp:taxon-name><tp:taxon-name-part taxon-name-part-type="family">Dolichopodidae</tp:taxon-name-part></tp:taxon-name>)</article-title><source>Bulletin de la Société entomologique de France</source><volume>83</volume><issue>3–4</issue><fpage>73</fpage><lpage>85</lpage><pub-id pub-id-type="doi">10.3406/bsef.1978.21637</pub-id></element-citation></ref></ref-list></tp:taxon-treatment>
