# Supplementary material for: A new species of the genus Euxiphocerus (Diptera, Dolichopodidae) from Korea with checklist and key to species of the genus
Source: Biodivers Data J. 2024 Jul 5;12:e124067. doi: 10.3897/BDJ.12.e124067 (PMC11249850; doi:10.3897/BDJ.12.e124067)
Supplement: XML Treatment for Euxiphocerus lignicola [file BDJ.12.e124067-treatment6.xml]

<!DOCTYPE tp:taxon-treatment
  PUBLIC "-//TaxonX//DTD Taxonomic Treatment Publishing DTD v0 20100105//EN" "tax-treatment-NSO.dtd">
<tp:taxon-treatment xmlns:tp="http://www.plazi.org/taxpub"><tp:treatment-meta><mixed-citation publication-type="journal"><person-group><name><surname>Kim</surname><given-names>Young-Kun</given-names></name><name><surname>Suh</surname><given-names>Sang Jae</given-names></name><name><surname>Kim</surname><given-names>Dongmin</given-names></name></person-group><article-title>A new species of the genus <italic><tp:taxon-name><tp:taxon-name-part taxon-name-part-type="genus" reg="Euxiphocerus">Euxiphocerus</tp:taxon-name-part></tp:taxon-name></italic> (<tp:taxon-name><tp:taxon-name-part taxon-name-part-type="order">Diptera</tp:taxon-name-part></tp:taxon-name>, <tp:taxon-name><tp:taxon-name-part taxon-name-part-type="family">Dolichopodidae</tp:taxon-name-part></tp:taxon-name>) from Korea with checklist and key to species of the genus</article-title><source>Biodivers Data J</source><day>05</day><month>07</month><year>2024</year><volume>12</volume><pub-id pub-id-type="doi">10.3897/BDJ.12.e124067</pub-id></mixed-citation></tp:treatment-meta><tp:nomenclature><tp:taxon-name>
              <object-id xmlns:xlink="http://www.w3.org/1999/xlink" content-type="arpha" xlink:type="simple">DE485378-66F4-5E76-82C4-DABDD76B7C76</object-id>
              <tp:taxon-name-part taxon-name-part-type="genus">Euxiphocerus</tp:taxon-name-part>
              <tp:taxon-name-part taxon-name-part-type="species">lignicola</tp:taxon-name-part>
            </tp:taxon-name><tp:taxon-authority>sp. nov.</tp:taxon-authority></tp:nomenclature><tp:treatment-sec sec-type="Distribution"><title>Distribution</title><p>PA: Korea.</p></tp:treatment-sec></tp:taxon-treatment>
