# Supplementary material for: A new species of the genus Euxiphocerus (Diptera, Dolichopodidae) from Korea with checklist and key to species of the genus
Source: Biodivers Data J. 2024 Jul 5;12:e124067. doi: 10.3897/BDJ.12.e124067 (PMC11249850; doi:10.3897/BDJ.12.e124067)
Supplement: XML Treatment for Euxiphocerus jinxiuensis [file BDJ.12.e124067-treatment10.xml]

<!DOCTYPE tp:taxon-treatment
  PUBLIC "-//TaxonX//DTD Taxonomic Treatment Publishing DTD v0 20100105//EN" "tax-treatment-NSO.dtd">
<tp:taxon-treatment xmlns:tp="http://www.plazi.org/taxpub"><tp:treatment-meta><mixed-citation publication-type="journal"><person-group><name><surname>Kim</surname><given-names>Young-Kun</given-names></name><name><surname>Suh</surname><given-names>Sang Jae</given-names></name><name><surname>Kim</surname><given-names>Dongmin</given-names></name></person-group><article-title>A new species of the genus <italic><tp:taxon-name><tp:taxon-name-part taxon-name-part-type="genus" reg="Euxiphocerus">Euxiphocerus</tp:taxon-name-part></tp:taxon-name></italic> (<tp:taxon-name><tp:taxon-name-part taxon-name-part-type="order">Diptera</tp:taxon-name-part></tp:taxon-name>, <tp:taxon-name><tp:taxon-name-part taxon-name-part-type="family">Dolichopodidae</tp:taxon-name-part></tp:taxon-name>) from Korea with checklist and key to species of the genus</article-title><source>Biodivers Data J</source><day>05</day><month>07</month><year>2024</year><volume>12</volume><pub-id pub-id-type="doi">10.3897/BDJ.12.e124067</pub-id></mixed-citation></tp:treatment-meta><tp:nomenclature><tp:taxon-name>
              <object-id xmlns:xlink="http://www.w3.org/1999/xlink" content-type="arpha" xlink:type="simple">9B7707B5-0D7A-514D-9755-C1859D77BB98</object-id>
              <tp:taxon-name-part taxon-name-part-type="genus">Euxiphocerus</tp:taxon-name-part>
              <tp:taxon-name-part taxon-name-part-type="species">jinxiuensis</tp:taxon-name-part>
            </tp:taxon-name><tp:taxon-authority>(Lin &amp; Yang, 2022) comb. nov.</tp:taxon-authority><tp:nomenclature-citation-list><tp:nomenclature-citation><tp:taxon-name>
                  <tp:taxon-name-part taxon-name-part-type="genus" reg="Systenus">Systenus</tp:taxon-name-part>
                  <tp:taxon-name-part taxon-name-part-type="species" reg="jinxiuensis">jinxiuensis</tp:taxon-name-part>
                </tp:taxon-name><comment> Lin &amp; Yang, 2022: 294 (Type-locality: China, Guangxi, Jinxiu).</comment></tp:nomenclature-citation></tp:nomenclature-citation-list></tp:nomenclature><tp:treatment-sec sec-type="Distribution"><title>Distribution</title><p>OR: China (<xref ref-type="bibr" rid="B11208308">Lin and Yang 2022</xref>).</p></tp:treatment-sec><ref-list><ref id="B11208308"><element-citation xmlns:xlink="http://www.w3.org/1999/xlink" publication-type="article" xlink:type="simple"><person-group person-group-type="author"><name name-style="western"><surname>Lin</surname><given-names>C.</given-names></name><name name-style="western"><surname>Yang</surname><given-names>D.</given-names></name></person-group><year>2022</year><article-title>One new species of <italic><tp:taxon-name><tp:taxon-name-part taxon-name-part-type="genus" reg="Systenus">Systenus</tp:taxon-name-part></tp:taxon-name></italic> Loew found in the Oriental region (<tp:taxon-name><tp:taxon-name-part taxon-name-part-type="order">Diptera</tp:taxon-name-part></tp:taxon-name>: <tp:taxon-name><tp:taxon-name-part taxon-name-part-type="superfamily">Empidoidea</tp:taxon-name-part></tp:taxon-name>: <tp:taxon-name><tp:taxon-name-part taxon-name-part-type="family">Dolichopodidae</tp:taxon-name-part></tp:taxon-name>)</article-title><source>Journal of Asia-Pacific Biodiversity</source><volume>15</volume><issue>2</issue><fpage>293</fpage><lpage>295</lpage><pub-id pub-id-type="doi">10.1016/j.japb.2021.12.004</pub-id></element-citation></ref></ref-list></tp:taxon-treatment>
